# Supplementary material for: ROP: dumpster diving in RNA-sequencing to find the source of 1 trillion reads across diverse adult human tissues
Source: Genome Biol. 2018 Feb 15;19:36. doi: 10.1186/s13059-018-1403-7 (PMC5857127; doi:10.1186/s13059-018-1403-7)
Supplement: Supplementary file 3 — Table S3. The list of the 2000 SRA RNA-seq samples used in the analysis. SRA samples were randomly selected from the Sequence Read Archive (SRA). (CSV 22 kb) [file 13059_2018_1403_MOESM3_ESM.csv]

SRR633578
SRR397311
SRR1313085
SRR831029
SRR903014
ERR204936
SRR1294525
SRR1275194
SRR998278
SRR934829
SRR772642
SRR903233
SRR959628
SRR567140
SRR804681
SRR948095
SRR1264135
SRR070236
SRR490328
SRR772452
SRR772463
SRR1264160
SRR1240807
SRR191654
DRR013803
SRR896755
SRR1146094
SRR427102
SRR542401
SRR1004301
SRR1220434
SRR1205954
SRR490430
SRR1036130
SRR353638
SRR452332
SRR772369
SRR059130
SRR1282144
SRR1200709
SRR1036033
SRR896982
SRR317101
SRR1026997
SRR400344
SRR397393
SRR1294737
SRR816285
SRR527082
SRR490384
DRR023387
SRR921552
SRR897913
SRR1146161
SRR1042588
SRR1044551
SRR935375
ERR659139
SRR1216057
SRR772449
SRR1192464
SRR741928
SRR572549
ERR659016
SRR091666
SRR837482
SRR1264294
SRR018260
SRR893053
SRR1274561
SRR896716
SRR527678
SRR1174695
SRR1294512
SRR1220377
SRR1294107
ERR315430
SRR1216015
SRR897973
SRR350242
SRR1481946
SRR903272
SRR191426
SRR031946
SRR502787
SRR1201668
SRR1107967
SRR897669
SRR898177
DRR023571
SRR897671
SRR048986
SRR1032998
SRR592580
SRR1202288
SRR1044587
SRR521470
SRR527627
ERR188238
SRR567062
SRR893046
SRR491337
SRR897181
SRR896756
SRR1220429
SRR572539
SRR1294686
SRR949583
SRR896624
SRR897577
ERR342809
SRR1013356
SRR1047857
SRR1274378
SRR868878
SRR772598
SRR1282136
SRR1045616
SRR424182
SRR479064
SRR898348
SRR1032999
SRR1002996
ERR659110
SRR396992
SRR1191953
SRR1146101
SRR944043
SRR897697
SRR1027747
SRR1182272
SRR772583
SRR944018
SRR529090
ERR188272
SRR934216
SRR934301
SRR1299520
SRR396552
SRR1220386
SRR1197152
SRR1047868
SRR1213699
SRR1294605
SRR1205983
SRR037199
SRR1259320
SRR1027179
SRR1004299
SRR998382
SRR898312
SRR531709
SRR1377159
SRR1003756
SRR1521390
SRR649363
ERR188265
SRR191503
SRR1220431
SRR944290
SRR896805
SRR1274321
SRR020725
SRR1264084
SRR572607
ERR188133
SRR1032152
SRR1274564
SRR944316
SRR1216036
SRR1033090
DRR023443
SRR772591
DRR006457
SRR764804
SRR1216002
SRR645770
SRR897060
SRR974980
SRR1274172
SRR1264045
ERR188103
SRR1204591
SRR988506
SRR441565
SRR397206
ERR035538
ERR188160
SRR397404
SRR1003802
ERR188269
SRR191554
SRR768659
SRR546227
SRR490505
ERR208904
SRR1295358
SRR518955
SRR1295100
SRR1264559
SRR1054215
SRR1026879
SRR934755
SRR948746
SRR873426
SRR1020235
SRR1201691
SRR1213712
SRR787273
SRR1213698
SRR903050
SRR915792
SRR038453
SRR1296035
SRR897100
SRR1204516
SRR786625
SRR1294814
ERR375889
SRR1025512
SRR1275328
SRR1248270
SRR628585
SRR898341
ERR204987
SRR1036031
SRR1107834
SRR396994
SRR932156
SRR567156
SRR309269
SRR1003795
DRR006463
SRR1274118
SRR1005681
SRR1205943
SRR490529
SRR191467
SRR1295340
SRR944652
SRR397118
SRR013576
SRR926665
SRR896945
SRR896717
SRR390729
ERR184068
SRR333679
SRR1177691
SRR903316
DRR023457
SRR903302
SRR1175213
SRR490573
SRR066449
SRR897828
ERR315347
SRR1295228
SRR189789
SRR1047865
SRR1003817
SRR1294893
SRR545712
SRR578850
SRR897673
SRR857239
SRR831004
SRR998198
SRR1177735
ERR315416
ERR030900
ERR205029
SRR490542
SRR897246
ERR532437
SRR1296045
SRR897328
SRR1039861
SRR897559
SRR897203
SRR959686
SRR456553
ERR380523
SRR1295300
SRR491042
SRR397283
ERR248856
SRR1032989
SRR497885
SRR1294732
SRR942419
SRR902978
SRR1220497
SRR490321
DRR023449
SRR039000
SRR546557
SRR1274376
SRR960412
SRR1182269
SRR1294515
SRR1032148
SRR764662
SRR976748
ERR204970
SRR397245
SRR038996
SRR031859
SRR1003863
ERR184095
ERR590821
SRR836154
SRR1003832
SRR850110
SRR959606
SRR572629
ERR315438
SRR1203802
SRR935456
SRR1190365
ERR659044
SRR902970
SRR1275334
SRR353635
SRR1032986
DRR006383
SRR896907
SRR897081
SRR1164852
SRR903059
SRR638932
SRR934860
SRR903166
SRR629562
SRR1047632
SRR941586
SRR488571
ERR033743
SRR536346
ERR204862
SRR1043105
SRR057521
SRR1294862
SRR191600
SRR057523
SRR333479
SRR897503
SRR1032937
SRR496398
SRR897433
SRR898331
SRR567134
SRR364296
SRR401817
SRR805806
SRR1521429
SRR575527
SRR1295365
SRR396931
DRR006467
SRR940248
ERR315379
SRR1205901
SRR926647
DRR006490
SRR189790
ERR188228
ERR315351
SRR643780
DRR006454
SRR1295213
SRR1274343
SRR307905
SRR057656
SRR1294952
SRR567012
SRR1036022
ERR188021
SRR299112
SRR897964
SRR902972
SRR897061
SRR915780
SRR764795
SRR052663
SRR1264069
SRR423962
SRR363674
SRR1027900
SRR926682
SRR1003831
SRR397051
SRR1033465
SRR998197
ERR351377
SRR1521427
SRR332268
ERR188472
SRR897488
SRR1146084
SRR537104
SRR1177718
SRR772453
SRR202057
SRR512065
SRR891244
SRR490975
SRR191422
SRR1003778
SRR897103
SRR836153
SRR035580
SRR567424
ERR204974
SRR1521353
SRR346518
SRR522100
SRR942413
SRR396966
SRR1025503
SRR522084
SRR772572
SRR292249
SRR398218
ERR296100
SRR401816
SRR1264055
SRR393694
SRR1313300
ERR532577
SRR896722
SRR970587
SRR1205815
SRR934342
SRR597905
SRR333714
SRR066746
SRR553461
SRR031942
SRR1521399
SRR1033114
SRR1295193
SRR387393
SRR898184
SRR1294619
SRR448331
SRR1238036
SRR567459
SRR1295035
SRR531825
SRR898441
SRR896803
SRR1295268
SRR944050
SRR772545
SRR1025514
SRR1275308
SRR073767
SRR944343
SRR1205726
SRR1044506
SRR897202
ERR188342
SRR1033253
SRR1275118
SRR1033036
DRR016709
ERR315479
SRR934250
SRR1223598
SRR547976
SRR903003
SRR491032
SRR446329
ERR215683
SRR882028
SRR490569
SRR060984
SRR976773
SRR935457
SRR522112
SRR902976
SRR397125
SRR070191
ERR205035
ERR030897
SRR580353
SRR1296031
SRR868873
SRR1066626
SRR903341
SRR091659
SRR1033089
SRR1164884
SRR1238042
SRR899534
SRR772494
SRR961664
SRR539241
SRR868882
SRR1294728
SRR891243
SRR333683
SRR1182248
ERR455337
SRR397370
SRR1220481
SRR1205206
SRR846959
SRR764802
ERR659096
SRR1295266
DRR023632
SRR1294097
SRR1017171
SRR1026900
SRR1264316
SRR034468
SRR897308
SRR1044445
ERR532604
SRR1294787
SRR925720
SRR1033115
SRR1294636
SRR934002
SRR1182336
SRR957897
SRR1002090
SRR897416
ERR502859
SRR1201802
SRR897471
ERR248837
SRR897888
DRR003595
SRR399106
SRR896682
SRR1295330
SRR191558
SRR915733
SRR387441
ERR207981
SRR403830
SRR1060786
SRR1033077
SRR536350
SRR452328
SRR898112
SRR1282163
SRR896702
ERR567916
SRR1177686
ERR248823
SRR059132
SRR1296063
SRR1300798
SRR1060792
SRR897506
SRR1274338
SRR1032994
SRR490593
SRR1264233
SRR541415
ERR351439
SRR396913
SRR1274121
DRR006431
SRR1047825
SRR1220446
SRR493946
SRR834962
SRR191672
DRR023416
SRR490338
SRR1044478
SRR020735
SRR191461
SRR1296059
SRR1264308
SRR1398538
SRR396571
SRR898316
SRR191497
SRR542363
SRR058071
SRR522129
SRR444064
SRR1238495
SRR772668
SRR897418
ERR467487
SRR223510
SRR572601
SRR976225
SRR934879
SRR1295945
SRR578628
SRR1295293
SRR932141
SRR1205806
SRR1146241
SRR1032933
SRR1192642
SRR1295196
SRR901897
SRR1294637
DRR023456
SRR1026874
SRR816286
SRR1038630
SRR1294834
SRR651372
SRR897657
SRR903222
SRR357243
SRR189781
SRR976762
SRR1066623
SRR1275341
SRR893055
ERR184065
SRR307012
SRR1223549
SRR1012321
SRR1313109
SRR1294789
DRR023483
SRR805884
SRR1220697
SRR1004307
SRR1220395
SRR934235
SRR1175195
SRR805754
SRR191665
ERR355783
SRR1521355
ERR184055
SRR959623
SRR976752
SRR423960
SRR897098
SRR1424742
ERR188257
SRR1201798
SRR496581
SRR926680
SRR620150
SRR1294522
SRR372617
SRR898020
SRR575153
SRR896818
SRR031952
SRR651375
SRR831031
SRR324680
SRR522070
SRR191547
SRR764660
SRR771465
SRR1264240
ERR338433
SRR903240
SRR567046
SRR898198
SRR927168
SRR805778
SRR396920
SRR633588
SRR396810
SRR1295273
SRR1275185
SRR1295125
SRR1033074
SRR1294611
SRR648667
ERR188064
SRR547604
SRR886602
SRR514140
SRR1206044
SRR387437
SRR567024
SRR202056
SRR949034
SRR942439
SRR787278
SRR1295103
SRR330913
SRR1044672
SRR903124
SRR567047
SRR1201770
SRR519077
SRR596105
SRR397357
DRR023455
ERR409899
ERR188054
SRR525100
SRR965791
SRR957966
SRR1027190
SRR1275372
SRR873388
SRR1033200
SRR1057524
SRR1002083
SRR333722
SRR1146137
SRR804663
SRR1036136
SRR1295009
SRR846957
SRR897587
DRR023501
SRR1005610
SRR886611
SRR490443
SRR1294992
SRR1055719
SRR073754
SRR1033056
SRR1264272
SRR401818
SRR491008
ERR304489
ERR313175
SRR1295257
ERR033744
SRR896919
SRR645163
SRR1264263
SRR643785
SRR648426
SRR1205104
ERR188303
SRR1377169
SRR903299
ERR659119
SRR1294118
SRR1204657
SRR1521403
SRR343348
SRR397014
SRR921936
SRR643760
SRR018257
SRR317037
SRR1220694
SRR897570
DRR023453
SRR1003815
SRR902973
SRR903074
SRR1296014
SRR950429
SRR1036029
SRR396543
SRR032239
SRR611842
SRR926662
SRR1103939
SRR397187
SRR1294586
SRR278178
SRR306839
ERR659086
SRR1026978
SRR534305
SRR1143731
DRR006382
SRR307906
ERR321985
SRR567157
SRR949080
SRR942562
SRR934249
SRR640258
SRR091693
SRR1026952
DRR006379
SRR397129
SRR897516
SRR403893
SRR397064
ERR313176
SRR424648
SRR1164835
SRR897903
DRR006489
SRR545221
SRR040038
ERR188439
SRR444055
SRR786501
SRR959740
SRR490547
SRR1039509
SRR1027590
SRR315304
SRR1044675
SRR567045
SRR332270
SRR919314
ERR455340
SRR1275166
SRR1146121
SRR1032976
SRR896879
ERR315426
ERR188364
SRR1377220
SRR897679
SRR766065
SRR945246
ERR188165
SRR1377170
SRR898185
SRR1146078
SRR073776
SRR1274394
SRR902975
SRR491021
SRR1294871
SRR306838
SRR850555
SRR063981
SRR1036042
SRR1294754
SRR902980
SRR315298
SRR029284
SRR643774
SRR315116
SRR1044595
SRR1398557
SRR1060773
SRR627538
SRR1274130
ERR380550
SRR1032926
ERR576287
SRR1105570
SRR1424750
SRR609427
SRR898043
SRR948099
SRR898216
SRR396539
DRR023406
SRR1275300
SRR1274314
SRR403887
SRR1060753
SRR1275066
SRR965796
SRR1106094
SRR968073
SRR897897
ERR338419
SRR1107966
SRR492046
SRR1205965
SRR397348
DRR023506
SRR1295345
SRR651667
SRR1266981
SRR944320
SRR648412
SRR1295116
SRR897938
SRR903336
SRR805770
ERR405360
ERR188347
SRR534333
SRR500883
SRR1220466
SRR627543
SRR1060780
SRR387429
SRR013571
SRR500988
SRR191686
SRR1294579
SRR1015683
SRR447142
SRR897969
SRR493367
SRR1036395
SRR1036079
SRR1190507
SRR741924
SRR944082
DRR023377
SRR1033250
SRR1015621
DRR023515
SRR1264162
SRR868836
SRR903046
SRR500886
SRR898288
SRR191446
ERR310202
ERR659014
SRR797064
SRR741940
SRR353641
SRR397150
ERR188112
SRR542373
ERR659022
SRR836176
SRR031815
SRR772397
SRR1295076
SRR1033040
SRR1294663
SRR572592
SRR786442
SRR390534
SRR1205191
SRR191458
SRR1175200
SRR1295115
SRR934822
SRR863236
ERR188479
SRR088863
SRR040033
SRR868806
SRR1521410
SRR396888
SRR490961
SRR1213821
ERR248854
ERR476947
SRR942407
SRR037198
SRR948736
SRR1300809
SRR944311
SRR926697
SRR566260
SRR1193006
SRR974971
SRR1258906
ERR184061
SRR1012319
SRR804662
SRR243577
SRR531461
SRR867028
SRR1192418
SRR527620
SRR633566
SRR1031038
SRR1027581
SRR299108
ERR205034
SRR446389
SRR071161
SRR898415
ERR315378
SRR627537
SRR651694
SRR1033171
ERR532592
SRR650353
SRR1036961
SRR399309
ERR305389
SRR191509
SRR1274381
SRR897819
SRR617479
SRR317040
SRR091670
SRR1060770
SRR1268175
SRR837828
SRR521511
SRR299026
SRR491369
SRR957965
ERR266329
ERR204833
DRR006374
SRR1296024
ERR315473
SRR1220496
SRR448105
SRR1294964
SRR1294523
SRR396956
SRR959674
SRR987280
SRR191511
SRR896773
SRR898123
SRR1258898
SRR578650
SRR741945
SRR479055
SRR1036090
SRR934842
SRR039618
SRR1164846
SRR1238535
SRR1294851
SRR1145644
SRR837499
SRR1295181
ERR659105
SRR1012314
SRR1295299
SRR037194
SRR1146183
SRR566992
SRR032243
SRR902993
SRR896808
SRR1521387
SRR040013
SRR897716
SRR897551
SRR364315
SRR643755
SRR1264180
SRR998346
SRR1057688
SRR1521400
SRR903065
SRR827483
SRR898488
SRR449431
SRR1182333
SRR897313
SRR031857
ERR590813
SRR772363
SRR772419
SRR1033120
SRR389083
SRR342841
SRR836225
SRR998524
SRR542396
ERR351413
ERR576280
SRR1205926
SRR1060765
SRR1220448
SRR902953
SRR456557
SRR522105
SRR1054214
SRR897842
SRR772333
SRR1295335
SRR1003851
SRR1258916
SRR491363
SRR772554
SRR934643
SRR1220385
SRR534315
SRR1264188
SRR191479
SRR1275038
SRR830985
SRR873386
SRR1201626
SRR1202299
ERR188270
SRR976235
SRR998537
SRR628459
SRR1274407
SRR1038638
SRR897872
SRR1275342
SRR1295045
DRR023599
SRR949125
SRR898248
SRR1054856
SRR897619
SRR1297307
SRR1202999
SRR934245
SRR805774
SRR791582
SRR1033261
SRR397205
DRR023514
ERR315446
SRR1027180
SRR898292
ERR266341
SRR325616
SRR903126
SRR1118397
SRR1220399
SRR527677
SRR898118
SRR949039
SRR189776
SRR567097
ERR458843
SRR827466
SRR643778
SRR903269
SRR1032922
SRR950084
SRR1274263
SRR572566
SRR514143
ERR313167
SRR903237
SRR897232
SRR364001
SRR1294599
SRR897494
SRR048979
SRR1146178
SRR998218
SRR040034
SRR651725
SRR1168274
SRR1205221
SRR1146142
SRR1177710
SRR398216
SRR1146235
SRR1296029
SRR1513330
SRR898189
SRR522140
SRR1294742
SRR1036969
SRR521165
SRR499832
ERR030877
SRR031831
SRR396993
SRR944069
SRR629564
SRR949116
SRR897580
SRR192334
SRR1295357
SRR1039518
DRR023546
SRR903262
SRR897050
SRR968074
DRR006389
SRR1297304
SRR974977
SRR521474
SRR037698
ERR342839
SRR1294924
SRR396808
SRR1033001
ERR103424
SRR1295308
SRR580377
SRR897119
SRR897987
ERR205017
SRR1012951
SRR897880
SRR333707
SRR363871
SRR1223570
ERR188158
SRR1026877
SRR537055
SRR787307
SRR1177719
SRR1300804
SRR364281
SRR1294105
SRR902998
SRR932167
SRR490253
SRR1295232
SRR944668
DRR002595
SRR619099
SRR1033215
SRR1201805
SRR1313176
SRR836533
SRR542366
SRR1066639
SRR548613
SRR1295071
ERR409889
SRR1238536
SRR037189
SRR1204654
SRR1106091
SRR1032960
SRR1300807
SRR886573
SRR1216089
SRR490218
SRR620040
SRR897800
SRR527638
SRR567035
SRR934220
SRR490297
SRR518958
SRR962598
SRR1264262
SRR445729
SRR942425
SRR953497
SRR1363855
SRR897954
ERR248849
SRR191642
SRR1036047
SRR1275025
SRR1220689
SRR1146254
SRR915772
SRR959705
SRR633565
ERR204835
SRR1067056
SRR094182
SRR490588
SRR849504
SRR491006
SRR1039522
SRR060890
SRR490412
SRR518874
SRR448100
ERR420387
ERR188470
SRR772589
ERR351370
SRR073725
SRR837437
SRR926687
SRR1296032
SRR1223572
SRR363691
SRR018268
SRR1295252
SRR343355
SRR903102
SRR897234
SRR869703
SRR1146176
SRR094184
SRR408751
SRR1216122
SRR764816
SRR1210371
SRR1264176
SRR567126
SRR330911
SRR397216
SRR1146212
SRR901290
SRR1295088
SRR1131929
SRR1313125
SRR1205099
SRR1032968
SRR1274249
SRR741901
SRR1036392
SRR950428
SRR1313214
SRR897490
SRR975574
SRR903020
SRR397333
SRR1264290
SRR787272
SRR346465
SRR491080
ERR184044
SRR903191
SRR515904
SRR1012933
SRR976243
SRR307002
SRR1193570
SRR545703
SRR897555
SRR1032969
SRR1013428
ERR204969
SRR898291
SRR772596
DRR023537
SRR396806
ERR188369
SRR898483
SRR517999
SRR1295287
SRR490352
SRR490303
SRR1275202
DRR023588
SRR903198
SRR1146165
ERR188440
SRR546585
SRR448109
ERR188415
DRR023628
DRR023540
SRR1036137
ERR351379
SRR1274164
SRR031956
ERR215682
SRR953488
SRR499828
SRR897917
SRR942551
SRR1033009
SRR1294692
SRR527683
SRR444065
SRR1264121
ERR030859
SRR060892
SRR572567
SRR1296078
SRR776597
ERR204961
SRR397133
ERR348413
ERR188192
SRR1264231
SRR1233908
DRR001484
SRR1036069
SRR1259329
SRR772532
SRR330918
SRR1164885
SRR897476
SRR1313062
SRR886591
SRR527676
SRR332281
SRR390504
SRR1377146
SRR898492
ERR315489
SRR1013976
SRR387519
SRR750888
SRR897884
SRR449335
SRR346128
SRR897868
SRR903278
SRR191711
SRR897301
SRR191455
SRR1060793
SRR923920
SRR521521
SRR572632
SRR1264071
SRR1033127
ERR342834
SRR563555
SRR1264345
SRR934898
SRR1132122
SRR397286
SRR651681
SRR573771
SRR091657
SRR648408
DRR023428
SRR896830
SRR879366
ERR103423
SRR031848
SRR1294677
SRR566987
ERR184043
DRR006443
SRR1060760
SRR1146117
SRR566986
SRR398220
SRR741932
SRR1264306
SRR1295353
ERR342825
SRR038997
SRR837460
SRR1223563
SRR945193
SRR949077
SRR191496
SRR897094
SRR444054
SRR836222
ERR188223
SRR1107968
SRR1295089
SRR020747
SRR1146213
SRR837851
ERR637528
SRR396899
SRR1398559
SRR702401
SRR1039840
SRR1036011
SRR903081
ERR188241
SRR1044481
SRR1220491
SRR037218
SRR965361
ERR315335
SRR898384
SRR1377217
SRR1294783
SRR897132
SRR299028
SRR396562
SRR919318
SRR1153284
SRR1275310
SRR1248264
SRR903034
SRR490522
SRR653238
SRR1377219
SRR191452
SRR397400
SRR490396
SRR189783
SRR1275357
ERR208922
SRR1275108
SRR013552
DRR023444
SRR805763
SRR398211
SRR772552
SRR330893
SRR1363515
SRR837446
SRR572555
SRR827476
SRR772365
SRR1519068
ERR266342
ERR315346
SRR1186615
SRR202061
SRR1295154
ERR315374
SRR1509741
DRR001798
SRR1013355
SRR542371
DRR023576
SRR1206035
SRR772414
SRR514137
ERR188220
SRR1033008
SRR013580
SRR934241
SRR903115
SRR372653
SRR1313289
SRR542387
SRR191697
SRR540248
SRR578849
SRR191393
SRR651698
SRR944055
SRR651662
SRR396948
DRR023572
SRR626229
ERR409893
DRR006448
SRR954231
SRR903160
SRR191424
SRR1027602
SRR545700
SRR397316
ERR188295
SRR1186057
ERR184091
SRR514128
SRR926679
SRR998239
DRR023653
SRR741948
SRR1177681
SRR1205803
SRR1519066
SRR1377186
ERR409895
ERR365987
SRR862906
SRR317203
SRR1046823
SRR330885
ERR197921
SRR1282150
SRR896723
SRR1201762
SRR1146127
SRR397318
SRR1193524
ERR204994
SRR934253
SRR493374
SRR527619
SRR974970
SRR1282152
SRR398238
SRR1044491
SRR898432
SRR1294879
SRR1216101
ERR204841
SRR897811
SRR1531147
SRR317062
SRR1531149
SRR040035
SRR315303
SRR389081
SRR398240
SRR1264132
SRR1264123
SRR1206040
SRR091663
SRR869305
SRR970576
SRR1036046
SRR1057960
ERR361244
SRR934295
SRR490469
SRR349742
SRR1033034
SRR522064
SRR1313191
SRR307914
SRR567149
SRR566253
SRR976738
DRR016713
SRR1264175
SRR364279
SRR094903
SRR1204514
SRR903208
SRR897909
ERR321994
SRR1044458
SRR567448
SRR522137
SRR1294844
SRR903018
SRR020732
SRR903023
SRR490375
SRR898355
SRR1145049
ERR188268
SRR534318
SRR1029673
SRR1282164
SRR651689
SRR497914
SRR1146125
SRR1033270
SRR915775
SRR553480
SRR1035699
ERR313164
SRR514131
SRR1205960
SRR1424738
SRR397177
SRR191699
SRR057637
SRR494110
SRR037208
SRR898467
SRR013558
DRR001483
SRR846949
SRR651695
DRR006384
SRR596099
SRR1032140
SRR837464
SRR397153
SRR934274
ERR188215
SRR048980
SRR897589
ERR659026
ERR103437
SRR1282158
SRR1313158
SRR396953
SRR191621
SRR1033243
SRR1274328
SRR529079
SRR031811
SRR521148
SRR897335
SRR644275
SRR397395
SRR772645
SRR330894
SRR1201764
ERR356365
ERR030898
SRR1220389
SRR493963
SRR491367
SRR651683
SRR1036061
SRR1142094
SRR609424
SRR1313197
SRR013574
SRR1201771
SRR897649
SRR1036966
SRR1036123
SRR1294763
SRR1026887
SRR490418
SRR492018
SRR1036027
SRR897326
SRR643768
SRR396895
SRR926686
SRR837440
SRR490422
SRR633605
SRR831008
SRR491039
ERR188078
SRR1424733
SRR898463
SRR490293
SRR479052
SRR575151
SRR500888
SRR897106
SRR1294580
SRR502786
SRR575166
SRR490445
SRR1192370
ERR188358
SRR772600
SRR363765
SRR897701
SRR1200708
SRR1146561
SRR364295
ERR313181
SRR578833
SRR974984
SRR898360
SRR902951
SRR620126
SRR898370
SRR1192166
SRR567025
ERR659011
SRR037179
SRR396940
SRR934305
SRR1275207
SRR372611
SRR578814
SRR061728
SRR1294955
SRR1520958
ERR184060
SRR031852
SRR527629
SRR070235
SRR315318
SRR1203828
ERR208906
SRR926690
SRR998445
SRR772555
ERR342813
SRR944338
SRR1177717
SRR1026919
SRR1036095
ERR659041
SRR1044476
SRR527650
SRR772611
SRR897912
SRR397116
ERR188322
SRR1294642
SRR031926
SRR628732
DRR023661
SRR1164810
ERR659117
SRR633596
SRR020286
SRR772557
SRR896752
SRR032273
SRR191460
SRR1197151
SRR518946
SRR1033121
SRR1036091
SRR896941
SRR491023
DRR006408
SRR748301
DRR006471
SRR343350
SRR903216
SRR1425818
SRR897825
SRR898484
SRR491089
SRR897995
SRR1216096
SRR567003
SRR393828
SRR805756
SRR1294550
SRR1039512
SRR353643
SRR1164824
SRR771240
SRR387418
SRR529087
SRR1275018
SRR941576
SRR332171
SRR1377208
SRR1274307
SRR897228
ERR248698
SRR898232
ERR035540
SRR801426
SRR934000
DRR023650
SRR091662
DRR023437
SRR1207866
SRR1130243
SRR1057975
SRR567470
SRR206981
DRR006392
SRR1036013
SRR1264281
SRR1238498
SRR1264171
SRR1057971
SRR896672
ERR188229
SRR805762
SRR1028934
SRR389021
SRR063750
SRR1295148
SRR039191
SRR490236
SRR1205952
SRR1205976
SRR645774
SRR1047870
ERR204829
SRR306519
SRR393012
SRR710087
SRR1275005
SRR934278
SRR896797
SRR400017
SRR1296021
SRR317087
SRR834959
SRR941859
SRR1146119
ERR248840
SRR529076
ERR188095
SRR1237991
SRR393825
SRR826661
SRR1031037
SRR831700
SRR013572
SRR941860
SRR805818
SRR191520
SRR896727
SRR490228
SRR1275198
SRR1045612
SRR070182
SRR944337
SRR944028
SRR926257
SRR649360
SRR363759
SRR970543
SRR953493
SRR496590
SRR1146087
ERR532441
SRR1204519
SRR1177697
SRR1204535
SRR1193010
SRR903286
ERR380525
SRR521525
SRR1027601
SRR1216013
ERR304480
SRR934639
SRR948103
SRR1193102
SRR925703
SRR1295096
SRR479061
SRR965801
SRR897270
ERR313156
SRR493962
SRR948156
SRR191485
SRR949028
SRR1192471
SRR836221
SRR490359
SRR364705
SRR898304
SRR073735
ERR576281
SRR898001
SRR1205828
SRR1203839
SRR048984
SRR1377200
SRR038303
SRR1216022
SRR897845
DRR023382
SRR893070
SRR903261
SRR490561
SRR1164808
SRR1012921
ERR188444
SRR1220422
SRR1203835
SRR1146118
SRR772518
SRR578818
SRR949029
SRR948152
DRR023664
SRR1275032
SRR206977
ERR310219
SRR944071
SRR1274310
SRR032116
SRR567135
SRR898205
SRR396916
SRR592579
SRR791579
SRR941595
SRR1295165
SRR903043
SRR490402
SRR390541
SRR553576
SRR456542
SRR490324
SRR787308
SRR772482
SRR1033135
SRR953494
SRR896668
SRR389078
SRR896872
SRR1248268
SRR650366
ERR659069
SRR073755
SRR403018
SRR1294596
SRR037174
ERR031723
SRR1296069
SRR1377194
SRR897264
SRR1003825
SRR1139390
SRR490509
SRR1294545
SRR191523
SRR545694
SRR898398
SRR654042
SRR1425788
SRR1044573
SRR942426
SRR896739
SRR397410
SRR1003841
SRR1201619
ERR338425
SRR903069
SRR1028347
SRR1026982
SRR945201
SRR998527
SRR1377158
SRR1004285
SRR1143450
SRR1220410
SRR638939
SRR897843
SRR1259323
SRR868842
SRR772339
SRR306998
SRR1033258
SRR091661
SRR066461
SRR1295321
SRR396990
SRR492053
SRR315312
DRR006437
SRR1201618
SRR397124
SRR031916
SRR554399
SRR364277
ERR204995
SRR925723
SRR837466
ERR315372
SRR037700
SRR502791
ERR348418
ERR030864
SRR1164874
SRR1033010
ERR315470
SRR1103941
SRR1139379
SRR057643
